# Supplementary material for: Short Link N Modulates Inflammasome Activity in Intervertebral Discs Through Interaction with CD14
Source: Biomolecules. 2024 Oct 16;14(10):1312. doi: 10.3390/biom14101312 (PMC11505976; doi:10.3390/biom14101312)
Supplement: Supplementary file 1 [file biomolecules-14-01312-s001.zip]

Archive with 1 entries (1 files):
- biomolecules-3135000-supplementary.pdf
